# Supplementary material for: Chronic prostatitis alters the prostatic microenvironment and accelerates preneoplastic lesions in C57BL/6 mice
Source: Biol Res. 2019 May 14;52:30. doi: 10.1186/s40659-019-0237-4 (PMC6518623; doi:10.1186/s40659-019-0237-4)
Supplement: Supplementary file 11 — Additional file 11:Table S3. Mutations affected the EAP group but were absent in the naïve or CFA group at one, three and six months. [file 40659_2019_237_MOESM11_ESM.xlsx]

## Sheet: 1 month
chromosome	names	EAP	CFA	Naïve
7	1600014C10Rik	3	#N/A	3
13	2410141K09Rik	#N/A	#N/A	13
1	4931408C20Rik	9	9	8
5	5031410I06Rik	#N/A	3	#N/A
1	A530032D15Rik	13	8	9
1	Ankrd45	#N/A	3	3
1	Atg9a	#N/A	3	#N/A
8	Bean1	3	3	3
1	C130026I21Rik	14	12	14
8	Cdh11	#N/A	#N/A	8
9	Cdv3	36	37	33
1_GL456221_random	Csprs	#N/A	#N/A	3
5	Cyp3a41b	#N/A	3	3
5	Cyp3a44	8	9	8
7	Dmbt1	3	3	3
9	Dppa5a	7	5	8
10	Dux	86	81	84
4	Eif4g3	#N/A	3	#N/A
15	Eppk1	9	9	9
7	EU599041	26	25	23
9	Fbxw21	3	3	3
5	Gm10220	3	3	3
5	Gm10354	12	10	12
5	Gm10471	13	13	13
17	Gm10509	3	3	3
4	Gm13212	12	11	11
5	Gm17019	14	16	13
5	Gm1979	11	9	9
12	Gm2022	3	3	3
8	Gm21119	8	7	6
5	Gm21190	27	26	26
5	Gm21671	9	10	11
Y	Gm21693	3	4	3
Y	Gm21708	3	3	#N/A
14	Gm5464	#N/A	#N/A	3
7	Gm5591	27	27	27
19	Gm8369	6	4	5
5	Gm9758	21	20	15
17	Guca1a	3	#N/A	3
17	H2-Q6	6	6	#N/A
17	H2-Q7	3	3	3
13	Hist1h1a	#N/A	3	#N/A
1	Hjurp	79	79	80
3	Hsd3b6	#N/A	3	#N/A
17	Hsp90ab1	37	45	54
X	Huwe1	#N/A	3	#N/A
8	Ifi30	3	3	3
7	Kndc1	3	3	3
15	Krt83	18	18	18
15	Krt87	13	12	14
17	Lama1	3	3	3
7	Lig1	3	3	5
3	LOC100038947	30	30	32
5	LOC105242399	18	20	18
7	Mfge8	3	3	#N/A
6	Mindy4	#N/A	3	#N/A
1	Mroh2a	213	213	215
15	Muc19	3	3	3
16	Muc4	403	398	391
7	Muc5b	6	6	6
4	Mup18	3	3	3
11	Nacad	3	#N/A	#N/A
15	Nadk2	3	3	3
13	Naip2	3	#N/A	3
1	Obsl1	3	3	3
7	Olfr498	3	3	3
9	Olfr849	#N/A	3	#N/A
5	Otop1	6	6	6
1	Pfdn2	3	3	3
4	Phactr4	3	3	#N/A
1	Prg4	8	#N/A	#N/A
Y	Rbmy	3	3	5
13	Ror2	3	3	3
1	Rrs1	114	110	112
7	Rsf1	#N/A	3	#N/A
5	Sema3a	3	3	3
11	Sfi1	9	7	8
6	Sftpb	3	3	3
3	Sirpb1a	25	27	31
3	Sirpb1b	29	30	30
16	Slc15a2	3	3	3
9	Slc6a20b	3	3	3
1	Sp110	16	17	17
1	Sp140	26	29	30
5	Speer4a	12	14	12
5	Speer4b	7	9	6
5	Speer4c	19	15	13
5	Speer4d	9	6	5
5	Speer4e	5	5	5
X	Spin2d	9	9	9
7	Sult2a1	9	9	9
8	Thap1	48	48	48
4	Thap3	#N/A	3	#N/A
4	Thrap3	16	12	#N/A
6	Tmcc1	5	6	4
19	Tmem134	3	3	3
13	Tmem267	#N/A	3	#N/A
17	Trerf1	3	3	3
1	Ugt1a1	63	59	62
1	Ugt1a6a	55	57	56
4	Vmn1r3	20	18	17
7	Vmn1r77	16	14	9
17	Vmn2r114	169	172	168
17	Vmn2r115	196	184	186
17	Vmn2r116	15	15	16
17	Vmn2r117	169	165	163
X	Vmn2r121	51	51	51
4_JH584292_random	Vmn2r122	60	59	62
14	Vmn2r88	#N/A	15	9
14	Vmn2r89	8	11	9
9	Xirp1	3	3	3
16	Zfp148	3	#N/A	#N/A
7	Zfp180	15	15	26
4	Zfp534	30	15	15
4	Zfp600	3	3	#N/A
4	Zfp979	15	13	13
4	Zfp982	53	54	50
4	Zfp984	14	11	11
4	Zfp985	15	8	15
4	Zfp992	14	17	16
7	Zswim9	3	3	3

## Sheet: 3 month
chromosome	names	EAP	CFA	Naïve
7	1600014C10Rik	3	3	3
13	2410141K09Rik	#N/A	#N/A	20
13	4833420G17Rik	#N/A	#N/A	3
1	4931408C20Rik	9	9	9
1	A530032D15Rik	10	7	10
7	Acan	#N/A	#N/A	3
16	Adcy5	#N/A	#N/A	3
8	Ankrd11	#N/A	#N/A	3
1	Ankrd45	3	3	#N/A
15	Apol11b	#N/A	#N/A	3
1	Atg9a	3	5	#N/A
8	Bean1	3	3	3
1	Bmpr2	#N/A	#N/A	3
1	C130026I21Rik	14	13	16
4	Casz1	#N/A	#N/A	3
8	Cdh11	#N/A	9	7
9	Cdv3	30	37	35
9	Cilp	#N/A	#N/A	3
13	Cmya5	#N/A	#N/A	3
4	Cnr1	3	3	#N/A
1	Crb1	#N/A	#N/A	3
1_GL456221_random	Csprs	#N/A	3	#N/A
11	Cyfip2	#N/A	#N/A	3
5	Cyp3a41b	3	#N/A	#N/A
5	Cyp3a44	8	7	9
7	Ddias	#N/A	#N/A	3
7	Dmbt1	3	3	3
9	Dppa5a	8	8	8
10	Dux	82	82	85
3	Ecm1	#N/A	#N/A	3
4	Eif4g3	3	3	#N/A
15	Eppk1	9	9	9
7	EU599041	26	22	27
19	Exoc6	#N/A	3	#N/A
14	Fam160b2	#N/A	#N/A	3
9	Fbxw21	3	3	3
5	Fras1	#N/A	#N/A	3
1	Glrp1	3	#N/A	#N/A
5	Gm10220	3	3	3
13	Gm10324	#N/A	#N/A	15
5	Gm10354	10	9	10
5	Gm10471	13	12	12
17	Gm10509	3	3	3
4	Gm13212	13	11	12
5	Gm17019	15	17	14
5	Gm1979	9	9	11
12	Gm2022	3	3	3
8	Gm21119	9	6	6
5	Gm21190	27	26	27
5	Gm21671	9	11	10
Y	Gm21693	4	3	3
Y	Gm21708	#N/A	3	3
7	Gm5591	27	27	27
4	Gm572	3	#N/A	#N/A
19	Gm8369	3	4	3
5	Gm9758	19	17	22
17	Guca1a	3	3	3
17	H2-Q6	#N/A	6	6
17	H2-Q7	3	3	3
7	Herc2	#N/A	#N/A	3
9	Herpud2	#N/A	#N/A	3
13	Hist1h1a	3	3	#N/A
1	Hjurp	81	81	79
4	Hp1bp3	#N/A	#N/A	3
3	Hsd3b6	3	3	#N/A
17	Hsp90ab1	53	46	40
X	Huwe1	3	3	#N/A
8	Ifi30	3	3	3
10	Jmjd1c	#N/A	#N/A	3
4	Kif12	#N/A	#N/A	3
7	Kndc1	3	3	3
15	Krt83	18	18	18
15	Krt87	16	15	15
17	Lama1	3	3	3
7	Lig1	5	3	3
3	LOC100038947	31	29	27
5	LOC105242399	18	19	22
18	Loxhd1	#N/A	#N/A	3
6	Mindy4	3	3	#N/A
6	Mkrn1	#N/A	#N/A	3
1	Mroh2a	214	213	214
15	Muc19	3	3	3
16	Muc4	414	407	403
7	Muc5b	6	6	6
4	Mup18	3	3	3
5	Myo18b	#N/A	#N/A	3
11	Nacad	#N/A	3	#N/A
15	Nadk2	3	3	3
13	Naip2	3	3	3
13	Ndufs6	#N/A	#N/A	3
13	Nkapl	#N/A	#N/A	3
7	Nlrp12	#N/A	#N/A	3
13	Nol8	#N/A	#N/A	3
1	Obsl1	3	3	3
11	Olfr380	#N/A	#N/A	3
9	Olfr44	#N/A	#N/A	3
7	Olfr498	3	#N/A	3
7	Olfr577	#N/A	#N/A	3
9	Olfr849	3	#N/A	#N/A
5	Otop1	6	6	6
4	Padi3	#N/A	#N/A	3
9	Pdzd3	#N/A	#N/A	3
3	Pdzk1	#N/A	#N/A	3
1	Pfdn2	3	3	3
4	Phactr4	#N/A	#N/A	3
11	Plekhm1	#N/A	#N/A	3
7	Plk1	#N/A	#N/A	3
10	Pmch	#N/A	#N/A	3
4	Pnisr	#N/A	#N/A	3
Y	Rbmy	5	3	3
13	Ror2	3	3	3
1	Rrs1	100	104	109
7	Rsf1	#N/A	3	#N/A
7	Scaf1	#N/A	#N/A	3
5	Sema3a	3	3	3
11	Sfi1	7	7	7
6	Sftpb	3	3	3
3	Sirpb1a	33	33	33
3	Sirpb1b	30	31	29
16	Slc15a2	3	3	3
13	Slc38a9	3	3	#N/A
9	Slc6a20b	3	3	3
1	Sp110	15	16	15
1	Sp140	30	26	28
13	Spata31	#N/A	#N/A	3
5	Speer4a	12	14	11
5	Speer4b	6	6	6
5	Speer4c	19	19	16
5	Speer4d	5	4	5
5	Speer4e	6	6	6
X	Spin2d	9	9	9
11	Stxbp4	#N/A	#N/A	3
1	Sulf1	#N/A	#N/A	3
7	Sult2a1	9	9	9
7	Sult2a6	4	#N/A	#N/A
8	Thap1	48	48	48
4	Thap3	3	3	#N/A
4	Thrap3	21	#N/A	15
6	Tmcc1	5	4	3
19	Tmem134	3	3	3
13	Tmem267	#N/A	#N/A	3
17	Trerf1	3	3	3
9	Ube4a	#N/A	#N/A	3
1	Ugt1a1	63	63	61
1	Ugt1a6a	55	56	53
4	Vmn1r3	18	17	18
7	Vmn1r77	17	#N/A	16
17	Vmn2r114	171	172	170
17	Vmn2r115	193	192	189
17	Vmn2r116	16	16	15
17	Vmn2r117	161	168	171
X	Vmn2r121	51	50	48
4_JH584292_random	Vmn2r122	63	59	60
7	Vmn2r78	#N/A	#N/A	3
10	Vmn2r80	#N/A	#N/A	3
14	Vmn2r88	10	10	15
14	Vmn2r89	7	7	5
6	Wasl	#N/A	#N/A	3
9	Xirp1	3	3	3
7	Zfp180	25	16	16
17	Zfp318	3	3	#N/A
4	Zfp534	19	15	19
4	Zfp600	3	3	3
4	Zfp979	15	17	15
4	Zfp982	51	55	58
4	Zfp984	4	5	10
4	Zfp985	10	6	6
4	Zfp992	16	14	13
7	Zp2	#N/A	#N/A	3
13	Zswim6	9	6	3
7	Zswim9	3	3	3

## Sheet: 6 month
chromosome	names	CFA	EAP	Naïve
7	1600014C10Rik	3	3	3
13	2410141K09Rik	8	#N/A	13
1	4931408C20Rik	9	8	13
1	A530032D15Rik	11	11	9
1	Ankrd45	3	#N/A	9
X	Asmt	#N/A	7	#N/A
1	Atg9a	#N/A	3	9
8	Bean1	3	3	9
1	C130026I21Rik	13	16	3
2	Cd93	#N/A	3	#N/A
9	Cdv3	34	36	3
4	Cnr1	#N/A	3	3
1_GL456221_random	Csprs	6	3	15
5	Cyp3a44	8	9	35
7	Dmbt1	3	3	35
9	Dppa5a	7	7	3
10	Dux	81	76	3
4	Eif4g3	#N/A	3	9
15	Eppk1	9	9	3
7	EU599041	24	23	6
9	Fbxw21	3	3	83
5	Gm10220	3	3	83
5	Gm10354	12	10	3
5	Gm10471	13	12	9
17	Gm10509	3	3	22
4	Gm13212	12	13	22
5	Gm17019	13	12	22
5	Gm1979	9	9	3
12	Gm2022	3	3	3
8	Gm21119	6	5	10
5	Gm21190	29	25	10
5	Gm21671	9	8	12
Y	Gm21693	3	3	3
Y	Gm21708	3	3	#N/A
7	Gm5591	27	27	12
19	Gm8369	4	5	12
5	Gm9758	16	19	9
17	Guca1a	3	3	3
17	H2-Q6	6	6	#N/A
17	H2-Q7	3	3	8
11	Hic1	3	#N/A	#N/A
13	Hist1h1a	#N/A	3	8
1	Hjurp	79	79	30
3	Hsd3b6	#N/A	3	30
17	Hsp90ab1	34	40	#N/A
X	Huwe1	#N/A	3	30
8	Ifi30	3	3	9
7	Kndc1	3	3	3
15	Krt83	18	16	27
15	Krt87	17	13	5
17	Lama1	3	3	5
7	Lig1	3	3	22
3	LOC100038947	32	31	22
5	LOC105242399	16	13	3
7	Mfge8	3	#N/A	#N/A
6	Mindy4	#N/A	3	3
1	Mroh2a	214	214	3
15	Muc19	3	3	78
16	Muc4	398	404	78
7	Muc5b	6	6	78
4	Mup18	3	3	3
15	Nadk2	3	3	3
13	Naip2	3	3	3
1	Obsl1	3	3	3
7	Olfr498	3	3	18
9	Olfr849	#N/A	3	16
5	Otop1	6	6	16
1	Pfdn2	3	3	3
4	Phactr4	3	3	7
10	Plxnc1	#N/A	#N/A	7
Y	Rbmy	3	4	30
13	Ror2	3	3	30
1	Rrs1	114	113	17
7	Rsf1	#N/A	#N/A	17
5	Sema3a	3	3	3
11	Sfi1	9	10	215
6	Sftpb	3	3	215
3	Sirpb1a	27	28	3
3	Sirpb1b	29	29	390
16	Slc15a2	3	3	390
13	Slc38a9	#N/A	3	390
9	Slc6a20b	3	3	6
1	Sp110	16	16	3
1	Sp140	27	26	3
5	Speer4a	13	13	3
5	Speer4b	6	6	3
5	Speer4c	17	16	3
5	Speer4d	5	3	3
5	Speer4e	5	5	6
X	Spin2d	9	9	3
7	Sult2a1	9	9	3
8	Thap1	48	48	3
4	Thap3	#N/A	3	5
4	Thrap3	16	14	#N/A
6	Tmcc1	5	5	5
19	Tmem134	3	3	3
17	Trerf1	3	3	108
1	Ugt1a1	63	62	108
1	Ugt1a6a	55	56	3
4	Vmn1r3	18	16	3
7	Vmn1r77	16	18	#N/A
17	Vmn2r114	166	170	8
17	Vmn2r115	195	186	8
17	Vmn2r116	15	15	3
17	Vmn2r117	166	167	28
X	Vmn2r121	51	51	28
4_JH584292_random	Vmn2r122	62	59	28
14	Vmn2r88	9	8	30
14	Vmn2r89	9	7	30
9	Xirp1	3	3	30
7	Zfp180	17	18	3
17	Zfp318	#N/A	3	3
4	Zfp534	16	14	3
4	Zfp600	3	3	17
4	Zfp979	13	15	17
4	Zfp982	56	61	24
4	Zfp984	9	8	24
4	Zfp985	7	7	24
4	Zfp992	15	14	13
7	Zswim9	3	3	13
