# Supplementary material for: Chronic prostatitis alters the prostatic microenvironment and accelerates preneoplastic lesions in C57BL/6 mice
Source: Biol Res. 2019 May 14;52:30. doi: 10.1186/s40659-019-0237-4 (PMC6518623; doi:10.1186/s40659-019-0237-4)
Supplement: Supplementary file 12 — Additional file 12: Table S4. Mutations affected the E.coli group but were absent in the naïve or PBS group at one, three and six months. [file 40659_2019_237_MOESM12_ESM.xlsx]

## Sheet: 1 month
chromosome	names	E.coli	PBS	naïve
7	1600014C10Rik	#N/A	3	3
13	2410141K09Rik	13	8	13
1	4931408C20Rik	8	8	8
1	A530032D15Rik	6	13	9
1	Ankrd45	3	#N/A	3
1	Atg9a	3	3	#N/A
8	Bean1	3	3	3
1	C130026I21Rik	12	13	14
8	Cdh11	#N/A	5	8
9	Cdv3	35	39	33
4	Cnr1	3	3	#N/A
1_GL456221_random	Csprs	4	4	3
5	Cyp3a41b	#N/A	#N/A	3
5	Cyp3a44	9	8	8
7	Dmbt1	3	3	3
9	Dppa5a	8	8	8
10	Dux	77	71	84
4	Eif4g3	3	3	#N/A
15	Eppk1	9	9	9
7	EU599041	22	25	23
9	Fbxw21	3	3	3
1	Glrp1	#N/A	3	#N/A
5	Gm10220	3	3	3
5	Gm10354	9	10	12
5	Gm10471	12	12	13
17	Gm10509	3	3	3
4	Gm13212	12	12	11
5	Gm17019	12	13	13
5	Gm1979	9	9	9
12	Gm2022	3	3	3
8	Gm21119	7	7	6
5	Gm21190	27	29	26
5	Gm21671	9	10	11
Y	Gm21693	3	3	3
Y	Gm21708	3	#N/A	#N/A
14	Gm5464	#N/A	3	3
7	Gm5591	27	27	27
4	Gm572	3	#N/A	#N/A
19	Gm8369	4	4	5
5	Gm9758	20	24	15
17	Guca1a	3	3	3
17	H2-Q6	6	#N/A	#N/A
17	H2-Q7	3	3	3
13	Hist1h1a	3	3	#N/A
1	Hjurp	76	79	80
3	Hsd3b6	3	3	#N/A
17	Hsp90ab1	46	#N/A	54
X	Huwe1	3	3	#N/A
8	Ifi30	3	3	3
7	Kndc1	3	3	3
15	Krt83	18	17	18
15	Krt87	16	14	14
17	Lama1	3	3	3
7	Lig1	3	5	5
3	LOC100038947	33	30	32
5	LOC105242399	16	15	18
6	Mindy4	3	3	#N/A
1	Mroh2a	216	214	215
15	Muc19	3	3	3
16	Muc4	382	392	391
7	Muc5b	6	6	6
4	Mup18	3	3	3
15	Nadk2	3	3	3
13	Naip2	3	3	3
1	Obsl1	3	3	3
7	Olfr498	3	3	3
9	Olfr849	3	3	#N/A
5	Otop1	6	6	6
1	Pfdn2	3	3	3
4	Phactr4	3	#N/A	#N/A
Y	Rbmy	3	7	5
13	Ror2	3	3	3
1	Rrs1	113	114	112
7	Rsf1	3	#N/A	#N/A
5	Sema3a	3	3	3
11	Sfi1	7	8	8
6	Sftpb	3	3	3
3	Sirpb1a	29	27	31
3	Sirpb1b	28	29	30
16	Slc15a2	3	3	3
13	Slc38a9	3	3	#N/A
10	Slc5a4b	3	#N/A	#N/A
9	Slc6a20b	3	3	3
1	Sp110	16	15	17
1	Sp140	23	29	30
5	Speer4a	11	13	12
5	Speer4b	6	6	6
5	Speer4c	14	16	13
5	Speer4d	7	4	5
5	Speer4e	4	4	5
X	Spin2d	9	9	9
7	Sult2a1	9	9	9
7	Sult2a6	5	6	#N/A
8	Thap1	48	48	48
4	Thap3	3	3	#N/A
4	Thrap3	17	25	#N/A
6	Tmcc1	5	5	4
19	Tmem134	3	3	3
17	Trerf1	3	3	3
1	Ugt1a1	63	61	62
1	Ugt1a6a	55	56	56
4	Vmn1r3	17	18	17
7	Vmn1r77	15	21	9
17	Vmn2r114	166	167	168
17	Vmn2r115	189	186	186
17	Vmn2r116	15	14	16
17	Vmn2r117	156	152	163
X	Vmn2r121	51	46	51
4_JH584292_random	Vmn2r122	64	62	62
14	Vmn2r88	14	9	9
14	Vmn2r89	9	9	9
9	Xirp1	3	3	3
16	Zfp148	3	#N/A	#N/A
7	Zfp180	16	24	26
17	Zfp318	3	3	#N/A
4	Zfp534	21	13	15
4	Zfp600	3	3	#N/A
4	Zfp979	17	17	13
4	Zfp982	54	59	50
4	Zfp984	5	10	11
4	Zfp985	6	10	15
4	Zfp992	15	13	16
7	Zswim9	3	3	3

## Sheet: 3 month
chromosome	names	E.coli	PBS	naïve
7	1600014C10Rik	3	3	3
13	2410141K09Rik	#N/A	#N/A	20
13	4833420G17Rik	#N/A	#N/A	3
1	4931408C20Rik	9	8	9
1	A530032D15Rik	11	9	10
7	Acan	#N/A	#N/A	3
16	Adcy5	#N/A	#N/A	3
8	Ankrd11	#N/A	#N/A	3
1	Ankrd45	#N/A	3	#N/A
15	Apol11b	#N/A	#N/A	3
1	Atg9a	3	3	#N/A
8	Bean1	3	3	3
1	Bmpr2	#N/A	#N/A	3
1	C130026I21Rik	13	14	16
4	Casz1	#N/A	#N/A	3
8	Cdh11	5	#N/A	7
9	Cdv3	36	34	35
9	Cilp	#N/A	#N/A	3
13	Cmya5	#N/A	#N/A	3
4	Cnr1	3	3	#N/A
1	Crb1	#N/A	#N/A	3
1_GL456221_random	Csprs	4	#N/A	#N/A
11	Cyfip2	#N/A	#N/A	3
5	Cyp3a41b	#N/A	3	#N/A
5	Cyp3a44	7	9	9
7	Ddias	#N/A	#N/A	3
7	Dmbt1	3	3	3
9	Dppa5a	10	7	8
10	Dux	77	89	85
3	Ecm1	#N/A	#N/A	3
4	Eif4g3	3	3	#N/A
15	Eppk1	9	9	9
7	EU599041	26	23	27
14	Fam160b2	#N/A	#N/A	3
9	Fbxw21	3	3	3
5	Fras1	#N/A	#N/A	3
5	Gm10220	3	3	3
13	Gm10324	#N/A	#N/A	15
5	Gm10354	10	10	10
5	Gm10471	12	12	12
17	Gm10509	3	3	3
4	Gm13212	12	13	12
5	Gm17019	12	17	14
5	Gm1979	9	9	11
12	Gm2022	3	3	3
8	Gm21119	6	7	6
5	Gm21190	29	28	27
5	Gm21671	9	9	10
Y	Gm21693	3	3	3
Y	Gm21708	#N/A	3	3
7	Gm5591	27	27	27
4	Gm572	3	#N/A	#N/A
19	Gm8369	6	3	3
5	Gm9758	18	21	22
17	Guca1a	3	3	3
17	H2-Q6	#N/A	6	6
17	H2-Q7	3	3	3
7	Herc2	#N/A	#N/A	3
9	Herpud2	#N/A	#N/A	3
13	Hist1h1a	3	3	#N/A
1	Hjurp	81	81	79
4	Hp1bp3	#N/A	#N/A	3
3	Hsd3b6	3	3	#N/A
17	Hsp90ab1	47	52	40
X	Huwe1	#N/A	3	#N/A
8	Ifi30	3	3	3
10	Jmjd1c	#N/A	#N/A	3
4	Kif12	#N/A	#N/A	3
7	Kndc1	3	3	3
15	Krt83	13	15	18
15	Krt87	14	15	15
17	Lama1	3	3	3
7	Lig1	5	3	3
3	LOC100038947	33	33	27
5	LOC105242399	19	19	22
18	Loxhd1	#N/A	#N/A	3
6	Mindy4	3	3	#N/A
6	Mkrn1	#N/A	#N/A	3
1	Mroh2a	216	213	214
15	Muc19	3	3	3
16	Muc4	401	389	403
7	Muc5b	6	6	6
4	Mup18	3	3	3
5	Myo18b	#N/A	#N/A	3
15	Nadk2	3	3	3
13	Naip2	3	#N/A	3
13	Ndufs6	#N/A	#N/A	3
13	Nkapl	#N/A	#N/A	3
7	Nlrp12	#N/A	#N/A	3
13	Nol8	#N/A	#N/A	3
1	Obsl1	3	3	3
11	Olfr380	#N/A	#N/A	3
9	Olfr44	#N/A	#N/A	3
7	Olfr498	3	3	3
7	Olfr577	#N/A	#N/A	3
9	Olfr849	3	3	#N/A
5	Otop1	6	6	6
4	Padi3	#N/A	#N/A	3
9	Pdzd3	#N/A	#N/A	3
3	Pdzk1	#N/A	#N/A	3
1	Pfdn2	3	3	3
4	Phactr4	3	#N/A	3
11	Plekhm1	#N/A	#N/A	3
7	Plk1	#N/A	#N/A	3
10	Pmch	#N/A	#N/A	3
4	Pnisr	#N/A	#N/A	3
1	Prg4	#N/A	7	#N/A
Y	Rbmy	4	3	3
13	Ror2	3	3	3
1	Rrs1	114	114	109
7	Scaf1	#N/A	#N/A	3
5	Sema3a	3	3	3
11	Sfi1	8	10	7
6	Sftpb	3	3	3
3	Sirpb1a	28	33	33
3	Sirpb1b	31	30	29
16	Slc15a2	3	3	3
13	Slc38a9	3	3	#N/A
10	Slc5a4b	3	#N/A	#N/A
9	Slc6a20b	3	3	3
1	Sp110	16	16	15
1	Sp140	30	27	28
13	Spata31	#N/A	#N/A	3
5	Speer4a	13	12	11
5	Speer4b	6	7	6
5	Speer4c	16	16	16
5	Speer4d	5	3	5
5	Speer4e	5	6	6
X	Spin2d	9	9	9
11	Stxbp4	#N/A	#N/A	3
1	Sulf1	#N/A	#N/A	3
7	Sult2a1	9	9	9
8	Thap1	48	48	48
4	Thap3	3	3	#N/A
4	Thrap3	26	10	15
6	Tmcc1	6	5	3
19	Tmem134	3	3	3
13	Tmem267	#N/A	#N/A	3
17	Trerf1	3	3	3
9	Ube4a	#N/A	#N/A	3
1	Ugt1a1	62	62	61
1	Ugt1a6a	56	56	53
4	Vmn1r3	16	17	18
7	Vmn1r77	20	14	16
17	Vmn2r114	168	167	170
17	Vmn2r115	187	192	189
17	Vmn2r116	15	14	15
17	Vmn2r117	162	165	171
X	Vmn2r121	47	51	48
4_JH584292_random	Vmn2r122	61	61	60
7	Vmn2r78	#N/A	#N/A	3
10	Vmn2r80	#N/A	#N/A	3
14	Vmn2r88	13	12	15
14	Vmn2r89	9	9	5
6	Wasl	#N/A	#N/A	3
9	Xirp1	3	3	3
7	Zfp180	25	18	16
17	Zfp318	3	3	#N/A
4	Zfp534	16	13	19
4	Zfp600	3	3	3
4	Zfp979	16	15	15
4	Zfp982	55	51	58
4	Zfp984	9	6	10
4	Zfp985	6	6	6
4	Zfp992	15	17	13
7	Zp2	#N/A	#N/A	3
13	Zswim6	#N/A	7	3
7	Zswim9	3	3	3

## Sheet: 6 month
chromosome	names	E.coli	PBS	naïve
7	1600014C10Rik	3	2	3
13	2410141K09Rik	11	3	13
1	4931408C20Rik	9	6	13
5	5031410I06Rik	#N/A	2	#N/A
1	A530032D15Rik	10	5	9
1	Ankrd45	#N/A	#N/A	9
1	Atg9a	3	2	9
8	Bean1	3	2	9
1	C130026I21Rik	16	6	3
8	Cdh11	6	#N/A	#N/A
9	Cdv3	33	20	3
4	Cnr1	3	2	3
1_GL456221_random	Csprs	#N/A	2	15
5	Cyp3a44	8	6	35
7	Dmbt1	3	2	35
9	Dppa5a	7	4	3
10	Dux	84	56	3
4	Eif4g3	3	2	9
15	Eppk1	9	6	3
7	EU599041	27	17	6
19	Exoc6	#N/A	2	#N/A
9	Fbxw21	3	2	83
1	Glrp1	#N/A	2	#N/A
5	Gm10220	3	2	83
5	Gm10354	10	8	3
5	Gm10471	12	8	9
17	Gm10509	3	2	22
4	Gm13212	11	8	22
5	Gm17019	11	5	22
5	Gm1979	9	6	3
12	Gm2022	3	2	3
8	Gm21119	7	5	10
5	Gm21190	25	18	10
5	Gm21671	10	6	12
Y	Gm21693	4	2	3
Y	Gm21708	3	2	#N/A
7	Gm5591	27	18	12
4	Gm572	#N/A	2	#N/A
19	Gm8369	4	2	12
5	Gm9758	18	10	9
17	Guca1a	3	2	3
17	H2-Q6	6	4	#N/A
17	H2-Q7	3	2	8
11	Hic1	3	2	#N/A
13	Hist1h1a	3	2	8
1	Hjurp	78	54	30
13	Hmgcs1	#N/A	10	#N/A
3	Hsd3b6	3	2	30
17	Hsp90ab1	47	23	#N/A
X	Huwe1	#N/A	2	30
8	Ifi30	3	2	9
7	Kndc1	3	2	3
15	Krt83	16	12	27
15	Krt87	15	11	5
17	Lama1	3	2	5
7	Lig1	3	2	22
3	LOC100038947	30	22	22
5	LOC105242399	20	10	3
7	Mfge8	3	#N/A	#N/A
6	Mindy4	3	2	3
1	Mroh2a	217	144	3
15	Muc19	3	2	78
16	Muc4	411	289	78
7	Muc5b	6	4	78
4	Mup18	3	2	3
11	Nacad	3	2	#N/A
15	Nadk2	3	2	3
13	Naip2	3	2	3
1	Obsl1	3	2	3
7	Olfr498	3	2	18
9	Olfr849	3	2	16
5	Otop1	6	4	16
1	Pfdn2	3	2	3
4	Phactr4	#N/A	#N/A	7
3	Pip5k1a	#N/A	2	#N/A
10	Plxnc1	#N/A	#N/A	7
1	Prg4	#N/A	2	#N/A
Y	Rbmy	3	2	30
13	Ror2	3	2	30
1	Rrs1	114	71	17
7	Rsf1	#N/A	#N/A	17
5	Sema3a	3	2	3
11	Sfi1	7	7	215
6	Sftpb	3	2	215
3	Sirpb1a	30	21	3
3	Sirpb1b	30	21	390
16	Slc15a2	3	2	390
13	Slc38a9	3	2	390
10	Slc5a4b	#N/A	2	#N/A
9	Slc6a20b	3	2	6
1	Sp110	16	10	3
1	Sp140	33	22	3
5	Speer4a	12	8	3
5	Speer4b	5	4	3
5	Speer4c	15	9	3
5	Speer4d	4	3	3
5	Speer4e	4	4	6
X	Spin2d	9	6	3
7	Sult2a1	9	6	3
8	Thap1	48	32	3
4	Thap3	3	2	5
4	Thrap3	14	8	#N/A
6	Tmcc1	5	4	5
19	Tmem134	3	#N/A	3
17	Trerf1	3	2	108
1	Ugt1a1	63	42	108
1	Ugt1a6a	56	36	3
4	Vmn1r3	19	12	3
7	Vmn1r77	13	12	#N/A
17	Vmn2r114	166	113	8
17	Vmn2r115	188	125	8
17	Vmn2r116	15	14	3
17	Vmn2r117	159	110	28
X	Vmn2r121	51	34	28
4_JH584292_random	Vmn2r122	60	41	28
14	Vmn2r88	15	10	30
14	Vmn2r89	12	3	30
9	Xirp1	3	2	30
16	Zfp148	#N/A	2	#N/A
7	Zfp180	17	11	3
7	Zfp27	#N/A	9	#N/A
17	Zfp318	3	2	3
4	Zfp534	13	10	3
4	Zfp600	3	2	17
4	Zfp979	13	10	17
4	Zfp982	61	35	24
4	Zfp984	6	6	24
4	Zfp985	7	4	24
4	Zfp992	15	8	13
7	Zik1	#N/A	3	#N/A
13	Zswim6	#N/A	2	#N/A
7	Zswim9	3	2	13

## Sheet: chromosome
names	染色体
1110059E24Rik	19
1600014C10Rik	7
2200002J24Rik	7
2410141K09Rik	13
2610001J05Rik	6																															p.G510D,
4930467E23Rik	8
4931406P16Rik	7
4931408C20Rik	1
5031410I06Rik	5																															p.I367T,
A530032D15Rik	1
Abcb5	12
Abcg5	17
Abl2	1
Acin1	14
Actb	5
Adam9	8
Adamts9	6
Add1	5
Adgrl3	5
Adgrv1	13
Agbl1	7
Ahnak	19
Akap11	14
Alk	17
Amelx	X
Ankrd27	7
Ankrd45	1
Ankrd54	15
Antxr1	6
Antxr2	5
Anxa2	9
Arhgap23	11
Arhgap30	1
Arid1a	4
Arsi	18
Asah2	19
Asmt	X
Asphd1	7
Astn1	1
Atg9a	1
Atg9b	5
Atp4a	7
Atp6v1a	16
B4galt3	1
Bag1	4
Bcl3	7
Bco1	8
Bcr	10
Bean1	8
Bsn	9
Btbd35f21	X
Btbd35f28	X
C130026I21Rik	1
C530008M17Rik	5
C77080	4
Cadps2	6
Camk2g	14
Carmil3	14
Caskin2	11
Catsper1	19
Catsperb	12
Cbfa2t3	8
Ccdc114	7
Ccdc6	10
Ccdc85b	19
Ccdc85c	12
Cd22	7
Cd48	1
Cd93	2
Cdc27	11
Cdcp1	9
Cdh11	8
Cdv3	9
Cep89	7
Chkb	15
Chst8	7
Cic	7
Cmya5	13
Cnot1	8
Cnr1	4
Cobl	11
Cog6	3
Col18a1	10
Cort	4
Cpsf7	19
Cpt1a	19
Crlf2	5
Crtap	9
Csprs	1_GL456221_random
Cyp2b19	7
Cyp3a16	5																															p.H470L,
Cyp3a41a	5																															p.P473L,
Cyp3a41b	5																															p.R472C,
Cyp3a44	5																															p.Y483F,
Cyp46a1	12
D6Ertd527e	6
Daam2	17
Dhrsx	4_GL456216_random
Diaph1	18
Disp1	1
Dmbt1	7
Dmkn	7
Dnajb5	4
Dnm1	2
Dock11	X
Dppa5a	9
Dst	1
Dusp8	7
Dux	10
Dym	18
E2f8	7
Eef2	10
Eif3a	19
Eif4g3	4
Enah	1
Epb41l2	10
Eppk1	15
Espn	4
Esrra	19
EU599041	7
Evl	12
Exoc6	19
Exosc5	7
Fam104a	11
Fam120a	13
Fam155a	8
Fam159b	13
Fam171a1	2
Fam186b	15
Fam98b	2
Fbxl14	6
Fbxo33	12
Fbxw21	9
Fcamr	1
Ffar1	7
Ffar3	7
Fgfr3	5
Fmn2	1
Fmnl1	11
Fmo2	1
Fnbp1	2
Foxb1	9
Fth1	19
Fus	7
Fut11	14
Fxr1	3
Fxyd3	7
Fxyd5	7
Gapdhs	7
Glg1	8
Glrp1	1
Gm10220	5																															p.P384L,
Gm10354	5
Gm10471	5
Gm10509	17
Gm12171	11
Gm13212	4
Gm17019	5
Gm1979	5																															p.T329M,
Gm2022	12
Gm21119	8
Gm21190	5
Gm21671	5																															p.P312L,
Gm21693	Y
Gm21708	Y
Gm39115	7
Gm5464	14
Gm5591	7
Gm572	4
Gm5862	5
Gm7827	8
Gm8369	19
Gm8882	6
Gm9125	3
Gm9758	5
Gpatch1	7
Gpi1	7
Gpr62	9
Gramd1a	7
Grid2ip	5
Guca1a	17
H13	2
H2-Q6	17
H2-Q7	17
Hacl1	14
Hand2	8
Haus5	7
Hbb-bh1	7
Hebp1	6
Hectd4	5
Hecw2	1
Hic1	11
Hist1h1a	13
Hist1h2ai	13
Hjurp	1
Hmgcs1	13
Hnrnpl	7
Hoxd8	2
Hpn	7
Hsd3b6	3
Hsf5	11
Hsp90ab1	17
Huwe1	X
Ifi30	8
Ifit1	19
Ifna2	4
Igfbp7	5																															p.R404P,
Ikzf5	7
Il11	7
Inf2	12
Iqsec2	X
Iqsec3	6
Isg15	4
Jrkl	9
Jun	4
Kcnc1	7
Kcnq2	2
Kctd15	7
Kdm6b	11
Klhdc3	17
Klhl31	9
Kmt2b	7
Kmt2d	15
Kmt2e	5																															p.A289V,
Kndc1	7
Krt18	15
Krt25	11
Krt83	15
Krt87	15
Krtap5-2	7
Ktn1	14
Lama1	17
Lgals3bp	11
Lgi4	7
Lig1	7
Lmod1	1
Lmtk3	7
LOC100038947	3
LOC101056073	4
LOC105242399	5
Lonrf1	8
Lrp1	10
Lrp3	7
Lrrc18	14
Lrrc7	3
Ltbp3	19
Maml1	11
Map4k4	1
Marveld2	13
Megf9	4
Mfge8	7
Mgam	6																															p.G519G,
Mia2	12
Mical3	6
Mindy4	6																															p.R520Q,
Mmrn1	6
Mpst	15
Mroh2a	1
Msh6	17
Mtf1	4
Mtus2	5
Muc13	16
Muc19	15
Muc4	16
Muc5b	7
Mup17	4
Mup18	4
Mup2	4
Myh11	16
Nacad	11
Nadk2	15
Naip2	13
Ncbp3	11
Nfatc4	14
Nhlrc1	13
Nipa2	7
Nit1	1
Nlgn2	11
Noc2l	4
Nova2	7
Nr5a1	2
Ntf5	7
Nudt19	7
Obsl1	1
Olfr1094	2
Olfr498	7
Olfr744	14
Olfr849	9
Olfr980	9
Otogl	10
Otop1	5																															p.R400H,
Parp4	14
Pbx2	17
Pcdh1	18
Pcdh8	14
Pdlim5	3
Pdzd7	19
Peg10	6																															p.H484Q,
Pelp1	11
Pepd	7
Perp	10
Pfdn2	1
Pfn1	11
Phactr4	4
Pias3	3
Pip5k1a	3
Pkd1l3	8
Plekha6	1
Plekhm1	11
Plg	17
Plxnc1	10
Plxnd1	6
Pnmal1	7
Pou5f1	17
Prb1	6
Prdm6	18
Prg4	1
Prima1	12
Prl2c4	13
Prop1	11
Prp2	6
Prr12	7
Prrc2a	17
Prrc2c	1
Prrxl1	14
Ptprd	4
Ptprg	14
Ranbp2	10
Rapgefl1	11
Rasa4	5
Rbm42	7
Rbmy	Y
Rere	4
Rex2	4
Rexo1	10
Rfx2	17
Rgs9bp	7
Rhpn2	7
Rnf149	1
Ror2	13
Rpl8	15
Rps3	7
Rrbp1	2
Rrs1	1
Rsf1	7
Rsph6a	7
S100a6	3
Sall1	8
Sbsn	7
Scgb1b19	7
Scgb1b24	7
Scgb1b29	7
Scgb2b1	7
Scgb2b18	7
Scgb2b19	7
Scgb2b2	7
Scgb2b3	7
Scgb2b7	7
Scn1b	7
Scrib	15
Sema3a	5
Serbp1	6
Serinc5	13
Setd1a	7
Sfi1	11
Sftpb	6
Sftpc	14
Simc1	13
Sirpb1a	3
Sirpb1b	3
Sis	3
Slc12a8	16
Slc15a2	16
Slc15a4	5
Slc22a21	11
Slc30a1	1
Slc35e1	8
Slc38a9	13
Slc5a4b	10
Slc6a20b	9
Slc6a21	7
Slc6a4	11
Slc7a10	7
Slc7a9	7
Smc1a	X
Sos1	17
Sp110	1
Sp140	1
Speer4a	5																															p.H360N,
Speer4b	5																															p.A398T,
Speer4c	5
Speer4d	5
Speer4e	5
Spg11	2
Spin2d	X
Sprr2h	3
Spry3	X_GL456233_random
Srrm1	4
Srrm2	17
Srsf2	11
Sspo	6
Sult2a1	7
Sult2a6	7
Supt6	11
Sympk	7
Syt6	3
Tacc2	7
Taf15	11
Tanc2	11
Tchh	3
Tdrd12	7
Tex15	8
Tfap4	16
Thap1	8
Thap3	4
Thoc3	13
Thrap3	4
Tm9sf3	19
Tmcc1	6
Tmem134	19
Tmem267	13
Tmem30b	12
Tmsb4x	X
Top1	2
Top3a	11
Trerf1	17
Trim44	2
Trim66	7
Trp73	4
Trps1	15
Ttn	2
Ubc	5																															p.R439S,
Ucma	2
Ugt1a1	1
Ugt1a6a	1
UNKNOWN	1
Usp35	7
Vamp7	X_GL456233_random
Vmn1r2	4
Vmn1r3	4
Vmn1r77	7
Vmn2r114	17
Vmn2r115	17
Vmn2r116	17
Vmn2r117	17
Vmn2r121	X
Vmn2r122	4_JH584292_random
Vmn2r44	7
Vmn2r88	14
Vmn2r89	14
Vps37b	5
Vps37d	5
Wdfy4	14
Wdr81	11
Wdr86	5																															p.V300V,
Wipf1	2
Wipf2	11
Xirp1	9
Ybx1	4
Zbtb32	7
Zdbf2	1
Zdhhc19	16
Zfc3h1	10
Zfp113	5
Zfp148	16
Zfp160	17
Zfp180	7
Zfp189	4
Zfp263	16
Zfp27	7
Zfp316	5
Zfp318	17
Zfp33b	5
Zfp341	2
Zfp354b	11
Zfp354c	11
Zfp457	13
Zfp507	7
Zfp513	5																															p.R400C,
Zfp521	18
Zfp526	7
Zfp534	4
Zfp536	7
Zfp598	17
Zfp600	4
Zfp62	11
Zfp654	16
Zfp708	13
Zfp712	13
Zfp827	8
Zfp979	4
Zfp980	4
Zfp981	4
Zfp982	4
Zfp984	4
Zfp985	4
Zfp987	4
Zfp992	4
Zic5	14
Zik1	7
Zkscan3	13
Zkscan8	13
Znrf4	17
Zscan21	5
Zswim6	13
Zswim9	7
Krt13	11
Dbpht2	12
H2-Q8	17
Fhod3	18
Smc5	19
Gcg	2
Kif3b	2
Gm5148	3
Zbtb7b	3
Zfp69	4
Ccdc60	5
Vmn2r28	7
Nlrp4c	7
Usp29	7
Aurkc	7
Zfp954	7
Zfp418	7
Zfp772	7
Vmn2r29	7
Clcn4	7
Vmn2r30	7
Vmn2r31	7
Vmn2r32	7
Vmn2r33	7
Vmn2r34	7
Vmn2r36	7
Vmn2r41	7
Vmn2r43	7
Vmn2r45	7
Vmn2r47	7
Vmn2r40	7
Vmn2r39	7
Vmn2r38	7
Vmn2r37	7
Vmn2r48	7
Vmn2r49	7
Vmn2r50	7
Vmn2r51	7
Vmn2r52	7
Vmn1r76	7
Vmn1r78	7
Vmn1r80	7
Zfp551	7
Vmn2r54	7
Vmn2r56	7
Zscan18	7
Zfp329	7
Zfp110	7
Zfp128	7
Zscan22	7
Rnf225	7
Zfp446	7
Slc27a5	7
Trim28	7
Vmn1r90	7
Obox3	7
Obox6	7
Crxos	7
Zfp541	7
Napa	7
Kptn	7
Slc8a2	7
Meis3	7
Dhx34	7
C5ar2	7
C5ar1	7
Inafm1	7
Ccdc9	7
Zc3h4	7
Tmem160	7
Npas1	7
Arhgap35	7
Ceacam15	7
Ceacam9	7
Ap2s1	7
Slc1a5	7
Fkrp	7
Strn4	7
Prkd2	7
Dact3	7
Ptgir	7
Calm3	7
Pnmal2	7
Ccdc8	7
Ppp5c	7
Hif3a	7
Psg16	7
Ceacam3	7
Psg29	7
Ceacam5	7
Ceacam14	7
Ceacam11	7
Ceacam13	7
Ceacam12	7
Igfl3	7
Mill1	7
Psg18	7
Psg28	7
Psg26	7
Psg25	7
Psg27	7
Psg23	7
Psg21	7
Psg20	7
Psg22	7
Psg19	7
Psg17	7
Mill2	7
Pglyrp1	7
Ccdc61	7
Nanos2	7
Irf2bp1	7
Foxa3	7
Dmwd	7
Dmpk	7
Six5	7
Fbxo46	7
Qpctl	7
Gipr	7
Eml2	7
Gpr4	7
Opa3	7
Vasp	7
Ppm1n	7
Rtn2	7
Fosb	7
Ercc1	7
Cd3eap	7
Ppp1r13l	7
Ercc2	7
Klc3	7
Ckm	7
Mark4	7
Bloc1s3	7
Trappc6a	7
Nkpd1	7
Ppp1r37	7
Gemin7	7
Zfp296	7
Clasrp	7
Relb	7
Clptm1	7
Gm44805	7
Apoc4	7
Apoe	7
Tomm40	7
Nectin2	7
Bcam	7
Cblc	7
Ceacam16	7
Ceacam19	7
Pvr	7
Igsf23	7
Ceacam20	7
Nlrp9b	7
Vmn1r91	7
Vmn1r101	7
Vmn1r103	7
Vmn1r113	7
Vmn1r115	7
Vmn1r119	7
Vmn1r120	7
Vmn1r121	7
Vmn1r122	7
Vmn1r123	7
Vmn1r124	7
Vmn1r127	7
Vmn1r128	7
Vmn1r129	7
Vmn1r151	7
Vmn1r104	7
Vmn1r158	7
Gm6902	7
Nlrp4e	7
Nlrp5	7
Vmn1r167	7
Vmn1r168	7
Vmn1r169	7
Vmn1r171	7
Vmn1r172	7
Vmn1r173	7
Vmn1r174	7
Vmn1r175	7
Vmn1r176	7
Vmn1r177	7
Vmn1r178	7
Vmn1r179	7
Vmn1r180	7
Vmn1r181	7
V1rd18	7
Vmn1r183	7
Zfp112	7
Zfp235	7
Zfp114	7
Zfp111	7
Zfp109	7
Zfp108	7
Zfp93	7
Zfp61	7
Zfp94	7
Tescl	7
Lypd5	7
Kcnn4	7
Smg9	7
Irgc1	7
Irgq	7
Ceacam10	7
Dedd2	7
Gsk3a	7
Erf	7
Tmem145	7
Ceacam1	7
Ceacam2	7
Cyp2s1	7
Cyp2b10	7
Cyp2b9	7
Cyp2a4	7
Nlrp9c	7
Vmn1r185	7
Cyp2b23	7
Cyp2g1	7
Cyp2a5	7
Cyp2a22	7
Cyp2a12	7
Coq8b	7
Numbl	7
Ltbp4	7
Sptbn4	7
Sertad3	7
Sertad1	7
Prx	7
Hipk4	7
Akt2	7
Ttc9b	7
Map3k10	7
Zfp607b	7
Zfp60	7
Zfp626	7
Zfp974	7
Zfp780b	7
Zfp850	7
Psmc4	7
Fcgbp	7
9530053A07Rik	7
Plekhg2	7
Paf1	7
Samd4b	7
Lrfn1	7
Ifnl2	7
Ifnl3	7
Nccrp1	7
Fbxo27	7
Mrps12	7
Sars2	7
Nfkbib	7
Sirt2	7
Rinl	7
Ech1	7
Lgals4	7
Capn12	7
Map4k1	7
Ryr1	7
Rasgrp4	7
Fam98c	7
Ggn	7
Psmd8	7
Catsperg1	7
Kcnk6	7
2200002D01Rik	7
Ppp1r14a	7
Dpf1	7
Sipa1l3	7
Catsperg2	7
Mtmr2	9
Cacna2d2	9
Unc80	1
Arsb	13
Krt84	15
Dppa4	16
Rasgrp3	17
Stip1	19
Mup7	4
Vmn2r42	7
Vmn1r125	7
Zfp84	7
Zfp30	7
Zfp790	7
Zfp940	7
Zfp420	7
Zfp383	7
Zfp74	7
Zfp82	7
Zfp566	7
Zfp260	7
Wdr62	7
Alkbh6	7
Syne4	7
Nfkbid	7
Kirrel2	7
Nphs1	7
Prodh2	7
Arhgap33	7
Scgb1b7	7
Atf5	7
Stx11	10
Cep85l	10
Ulk2	11
Atp2a3	11
Nf1	11
Wnk4	11
Egln3	12
Begain	12
Klhl3	13
Gas1	13
Sdha	13
Pde8b	13
Kcnk5	14
Cacna1d	14
Glud1	14
Zc3h13	14
Cacna1i	15
Paxbp1	16
Epas1	17
Nr3c1	18
Men1	19
Exosc1	19
Adrb1	19
Sec16a	2
Pde11a	2
Rtn4rl2	2
Tmem127	2
Atp1a1	3
Kif1b	4
Nos3	5
Acacb	5
Tnrc18	5
Rbak	5
Pms2	5
Grm8	6
Smyd5	6
Camk1	6
Ret	6
Wnk1	6
Pde3a	6
Egln2	7
Scnn1b	7
Armc5	7
Hras	7
Hsd11b2	8
Psmd7	8
Egln1	8
Kcnj5	9
Sdhd	9
Kif23	9
Cilp	9
Ctnnb1	9
Atrx	X
Eef1b2	1
Pik3c2b	1
Hsp90b1	10
Hnrnpa0	13
Arl15	13
Vcl	14
Triobp	15
Krt8	15
Prrt1	17
Zbtb12	17
Xpnpep1	19
Atn1	6
Eef1a1	9
Kcnq5	1
Agap1	1
Vsig8	1
Hhipl2	1
Ank3	10
Fzr1	10
Zc3h10	10
Bcl11a	11
Zfp286	11
Xylt2	11
Notum	11
Apob	12
Plekhd1	12
Zscan26	13
Bmp6	13
Zfp493	13
Parp8	13
Ddhd1	14
Pcdh9	14
Npr3	15
Tbc1d22a	15
Brd1	15
Sbf1	15
Syngap1	17
Btbd9	17
Bag6	17
Fbxl17	17
Kcng2	18
Prune2	19
9930021J03Rik	19
Htr7	19
Qsox2	2
Mapk8ip1	2
Srsf6	2
Ppid	3
Cpeb2	5
Mospd3	5
Gsx1	5
Dgki	6
Efcc1	6
Phc1	6
Prh1	6
Tmem86a	7
Nav2	7
Art1	7
Maz	7
Orai3	7
Nkd1	8
Nfatc3	8
Zfp317	9
Grm2	9
Nktr	9
Ccdc13	9
Btbd35f1	X
Slc6a8	X
Asb16	11
Gdf7	12
Myrf	19
Prcc	3
Ctnna2	6
Sh3bgrl	X
Col6a3	1
Rad51c	11
Ranbp9	13
Senp5	16
Dgkz	2
Trim33	3
Col16a1	4
Klhl17	4
Frmd4b	6
Dazap1	10
Sptbn1	11
Cbx2	11
Vcan	13
Snx29	16
Dcc	18
Olfr1208	2
Ptprj	2
Wdr19	5
Ckap2	8
Vmn2r86	10
Ube2o	11
A430057M04Rik	14
Mfng	15
Nfatc2	2
Sprr1b	3
Htt	5
Dctn1	6
Phldb3	7
Zfp14	7
Uck2	1
Ccdc85a	11
Tlx3	11
Tekt3	11
Foxk2	11
Dsp	13
Sema5b	16
Baiap3	17
Cul9	17
Foxb2	19
Golga2	2
Mex3a	3
She	3
Gimd1	3
Zfp37	4
Ahdc1	4
Fam222a	5
Ubn2	6
Bbc3	7
Vmn1r160	7
Adamtsl3	7
Nfat5	8
Exoc8	8
Topaz1	9
Sulf1	1
Bmpr2	1
Crb1	1
Ackr1	1
Adss	1
Smyd2	1
Wasf1	10
Jmjd1c	10
Vmn2r80	10
Stab2	10
Pmch	10
Cyfip2	11
Stxbp4	11
Abcc3	11
Aanat	11
Cmpk2	12
Baz1a	12
Abcd4	12
Nkapl	13
Foxq1	13
Nol8	13
Spata31	13
Gm10324	13
Irx2	13
Ndufs6	13
Naip5	13
4833420G17Rik	13
Fam160b2	14
Cog3	14
Mroh4	15
Apol11b	15
Adcy5	16
Synj2	17
Loxhd1	18
Mllt10	2
Fcna	2
Epc2	2
Psma7	2
Fabp12	3
Ecm1	3
Pdzk1	3
Pnisr	4
Kif12	4
Gm13286	4
Cyp4a30b	4
Hp1bp3	4
Padi3	4
Casz1	4
Mrfap1	5
Fras1	5
Myo18b	5
Srsf9	5
Ran	5
Wasl	6
Mkrn1	6
Washc2	6
Cd163	6
Kras	6
Nlrp12	7
Ldha	7
Mrgpra4	7
Herc2	7
Acan	7
Ddias	7
Thrsp	7
Olfr577	7
Olfr710	7
Zp2	7
Plk1	7
Kat6a	8
Eif4ebp1	8
Esrp2	8
Rdh8	9
Herpud2	9
Olfr44	9
Pdzd3	9
Ube4a	9
Bud13	9
Gnaz	10
Plscr3	11
Itih3	14
Krtap6-2	16
Mpig6b	17
AI661453	17
Msh2	17
Grb14	2
Bud31	5
Tmem213	6
Cdkn1b	6
Vmn1r170	7
Raver1	9
Cab39	1
Zcchc10	11
Rangrf	11
Per1	11
Stub1	17
Lrp5	19
Ssrp1	2
Zfp931	2
Phlda1	10
Ptprr	10
Olfr380	11
Tbc1d5	17
Bmf	2
Cgn	3
Rprd2	3
Tmprss11e	5
Adamts3	5
Gm8693	7
Pold1	7
Scaf1	7
Vmn2r78	7
Adam24	8
Cope	8
Tecr	8
Gm32856	8
Sgsm3	15
Klc2	19
Nhlrc3	3
Git2	5
Tmem43	6
Fbxo17	7
Sytl2	7
Ankrd11	8
Usp51	X
Hnrnpu	1
Xbp1	11
Dync1h1	12
Hsp90aa1	12
Inhba	13
Ddx17	15
Epg5	18
Rnpc3	3
Atp8b5	4
Srp72	5
Zfp12	5
Hnrnpul1	7
Rhox8	X
Sox17	1
Stat4	1
Mcm9	10
Smarcb1	10
Gli1	10
Tbx2	11
Calcoco2	11
Hoxb13	11
Cdk12	11
Pik3cg	12
Max	12
Nol7	13
Myc	15
Col22a1	15
Pced1b	15
Bcl6	16
Phldb2	16
Runx1	16
Arid1b	17
Runx2	17
Cyp1b1	17
Alpk2	18
Gata3	2
Cercam	2
Gnas	2
Sox2	3
Notch2	3
Mpl	4
Stmn1	4
Mtor	4
Magi2	5
Kmt2c	5
Pole	5
Ptpn11	5
Cyp3a11	5
Cntnap2	6
Folr1	7
Fat1	8
Irf2	8
Keap1	9
Atr	9
Ephb1	9
Araf	X
Bcorl1	X
Gpc3	X
Mon2	10
Prr29	11
Nefm	14
Myo10	15
Lrrc73	17
Slc27a4	2
Klhl8	5
Pou2f2	7
Tfap2b	1
Mtmr3	11
Emilin2	17
Sfr1	19
Apbb1ip	2
Setd1b	5
Gusb	5
Znhit1	5
Mrpl46	7
Sesn3	9
Obscn	11
Ubtf	11
Zbtb7c	18
Zfand1	3
Igsf10	3
Kcnd3	3
Szt2	4
Fn1	1
Rtn4	11
Rgs9	11
Pabpn1	14
Lmbrd2	15
Pim3	15
Myo5b	18
Cux1	5
Defb34	8
Usp3	9
Ecel1	1
Tmem104	11
Camta1	4
Tnip1	11
Diaph3	14
Lats1	10
E2f7	10
Cacna2d3	14
Tulp4	17
Ranbp6	19
Lor	3
Ndst3	3
Ubash3b	9
Marcks	10
Gm4303	10
Mycbp2	14
Prdx5	19
Nol4l	2
Ivl	3
Aida	1
Angel2	1
Usp36	11
Ccdc183	2
Prrt4	6
Whamm	7
Alkal1	1
Aff3	1
Fev	1
Sphkap	1
Rnpepl1	1
Pogk	1
Adamts4	1
Iars2	1
Syne1	10
Soga3	10
Otx1	11
Fnip1	11
Mfap3	11
Phf12	11
Phospho1	11
Aoc3	11
Sost	11
Chmp6	11
Zfp184	13
Zfp322a	13
Slc22a23	13
Nim1k	13
Zfp131	13
Nisch	14
Amer2	14
Pnma2	14
Slc16a8	15
Tns2	15
Mefv	16
Txndc11	16
Mylk	16
Zscan10	17
Tmem200c	17
Zfp36l2	17
Slc39a6	18
Fam53c	18
Tshz1	18
Cnnm1	19
Ina	19
Pdzd8	19
Ap5s1	2
Ccnl1	3
Efna3	3
Flg2	3
Zfp697	3
Rsbn1	3
St6galnac5	3
Pigo	4
Wasf2	4
2510039O18Rik	4
Dvl1	4
Dthd1	5
Prdm8	5
Nkx6-1	5
Dnajc30	5
Ahcyl2	6
Herc6	6
Erc1	6
Slc15a5	6
Zfp865	7
Bckdha	7
Tbc1d10b	7
Srcap	7
Arglu1	8
Dlgap2	8
Smim18	8
Cilp2	8
Tssk6	8
Cacna1a	8
Slc7a5	8
Nphp3	9
Trim71	9
Tgfbr2	9
Zkscan7	9
Zfp182	X
Pnma3	X
Nr0b1	X
Eda	X
Rnf128	X
Tmlhe	X_GL456233_random
Slit3	11
Rcbtb2	14
Brpf3	17
Gabra2	5
Olfr792	10
2018-03-11	15
Kank4	4
Olfr593	7
Taf10	7
Scn10a	9
Kcnd1	X
Pdzrn4	15
Krt78	15
Synpo	18
Rin2	2
Aass	6
Vmn2r65	7
Mrvi1	7
Hmgb2	8
Gadd45gip1	8
Smurf2	11
1110008F13Rik	2
Vmn2r62	7
Olfr557	7
Mettl9	7
Ndufb7	8
Ptprs	17
Kdm3b	18
Fam92a	4
Ksr2	5
Fscb	12
Dclk1	3
Zfp628	7
Scgb2b11	7
Sgk3	1
Zfp7	15
Zfhx3	8
